# Supplementary material for: Development and Quality Control of a Population Pharmacokinetic Model Library for Caspofungin
Source: Pharmaceutics. 2024 Jun 17;16(6):819. doi: 10.3390/pharmaceutics16060819 (PMC11207296; doi:10.3390/pharmaceutics16060819)
Supplement: Supplementary file 1 [file pharmaceutics-16-00819-s001.zip]

Archive with 1 entries (1 files):
- pharmaceutics-3021266-supplementary.pdf
